# Supplementary material for: Effect of operational parameters, characterization and antibacterial studies of green synthesis of silver nanoparticles using Tithonia diversifolia
Source: PeerJ. 2018 Oct 30;6:e5865. doi: 10.7717/peerj.5865 (PMC6214226; doi:10.7717/peerj.5865)
Supplement: Supplemental Information 4 [file peerj-06-5865-s004.xlsx]

## Sheet: Sheet1
				Micro-organisms
			Samples	E.coli	S.typhi	S.enterica	Bacillus
			TD extract	0	0	0	0
			TD-AgNPs	12	11	13	15
			Positive control	30	27	23	33
			Negative control	0	0	0	0
